# Supplementary material for: A Comprehensive Evaluation of Disease Phenotype Networks for Gene Prioritization
Source: PLoS One. 2016 Jul 14;11(7):e0159457. doi: 10.1371/journal.pone.0159457 (PMC4944959; doi:10.1371/journal.pone.0159457)
Supplement: S1 Table — (XLSX) [file pone.0159457.s001.xlsx]

## Sheet: S1 Table
S1 Table. LOOCV results for 913 monogenic diseases based on the disease phenotype networks processed with the logistic regression function
Disease Phenotype Networks	Best C Valuea	MRR, %	Top-ranking genesb	TPR in the top 5, %	TPR in the top 10, %	TPR in the top 30, %
Lin-C	-10	18.51	68	19.93	26.73	38.01
Lin-R	-11	19.77	83	19.39	25.85	35.27
Lin	-12	17.92	124	27.38	35.82	46
Sqrt-C	-12	18.35	66	19.28	26.83	37.35
Sqrt-R	-11	19.76	80	19.17	25.74	35.27
Sqrt	-13	17.81	120	27.6	35.16	46.22
Maxmin-C	-17	18.89	62	18.84	25.63	36.04
Maxmin-R	-17	19.63	81	20.37	26.83	36.14
Maxmin	-22	17.93	117	26.83	34.72	45.35
Tanimoto-C	-13	19	73	19.17	26.62	35.6
Tanimoto-R	-13	19.95	91	20.04	25.96	35.16
Tanimoto	-17	17.9	134	28.15	35.93	46.22
mimMiner	-14	17.62	133	28.48	35.38	46.99
MRR, mean rank ratio; TPR, true positive rate a the best C value will be obtained when maximum number of top-ranking genes is reached. b it signifies the maximum number of target genes ranked on top of the candidate list. Totally, there are 913 target genes in LOOCV for monogenic diseases.
