# Supplementary material for: A Comprehensive Evaluation of Disease Phenotype Networks for Gene Prioritization
Source: PLoS One. 2016 Jul 14;11(7):e0159457. doi: 10.1371/journal.pone.0159457 (PMC4944959; doi:10.1371/journal.pone.0159457)
Supplement: S2 Table — (XLSX) [file pone.0159457.s002.xlsx]

## Sheet: S2 Table
S2 Table. LOOCV results for 165 polygenic diseases based on original disease phenotype networks
Disease Phenotype Networks	MRR, %	Top-ranking genesa	TPR in the top 5, %	TPR in the top 10, %	TPR in the top 30, %
Lin-C	10.27	11	8.67	15.22	31.38
Lin-R	10.82	5	2.81	4.68	24.12
Lin	10.42	6	4.68	9.84	27.87
Sqrt-C	10.28	11	8.43	14.99	31.15
Sqrt-R	10.83	5	2.81	4.68	24.12
Sqrt	10.43	6	4.45	10.07	27.63
Maxmin-C	10.31	14	9.6	15.69	30.21
Maxmin-R	10.77	5	2.81	4.92	24.82
Maxmin	10.4	7	3.98	10.07	30.91
Tanimoto-C	9.67	27	14.52	22.25	39.34
Tanimoto-R	10.24	6	5.85	13.11	32.79
Tanimoto	9.8	17	9.37	16.16	39.81
mimMiner	10.97	13	3.04	10.54	29.04
MRR, mean rank ratio; TPR, true positive rate a It signifies the maximum number of target genes ranked on top of the candidate list. Totally, there are 427 target genes in LOOCV for polygenic diseases.
