# Supplementary material for: A Comprehensive Evaluation of Disease Phenotype Networks for Gene Prioritization
Source: PLoS One. 2016 Jul 14;11(7):e0159457. doi: 10.1371/journal.pone.0159457 (PMC4944959; doi:10.1371/journal.pone.0159457)
Supplement: S3 Table — (XLSX) [file pone.0159457.s003.xlsx]

## Sheet: S3 Table
S3 Table. LOOCV results for 165 polygenic diseases based on the disease phenotype networks processed with the logistic regression function
Disease Phenotype Networks	Best C Valuea	MRR, %	Top-ranking genesb	TPR in the top 5, %	TPR in the top 10, %	TPR in the top 30, %
Lin-C	-12	8.73	59	29.27	39.81	57.14
Lin-R	-10	8.67	65	33.72	40.75	55.74
Lin	-12	7.89	80	39.34	47.78	62.06
Sqrt-C	-12	8.75	60	28.8	39.34	57.14
Sqrt-R	-9	8.67	64	33.26	40.98	55.27
Sqrt	-12	7.9	81	39.11	48.01	61.83
Maxmin-C	-19	8.74	60	30.44	38.88	55.5
Maxmin-R	-12	8.84	65	31.85	39.34	53.4
Maxmin	-18	7.96	81	36.77	46.37	61.12
Tanimoto-C	-15	9.04	62	29.74	40.28	56.44
Tanimoto-R	-12	8.88	65	32.32	39.11	55.5
Tanimoto	-18	7.91	83	38.88	48.48	61.59
mimMiner	-14	7.96	82	42.39	50.59	64.17
MRR, mean rank ratio; TPR, true positive rate a the best C value will be obtained when maximum number of top-ranking genes is reached. b it signifies the maximum number of target genes ranked on top of the candidate list. Totally, there are 427 target genes in LOOCV for polygenic diseases.
