# Supplementary material for: A Comprehensive Evaluation of Disease Phenotype Networks for Gene Prioritization
Source: PLoS One. 2016 Jul 14;11(7):e0159457. doi: 10.1371/journal.pone.0159457 (PMC4944959; doi:10.1371/journal.pone.0159457)
Supplement: S4 Table — (XLSX) [file pone.0159457.s004.xlsx]

## Sheet: S4 Table
S4 Table. LOOCV results for 165 polygenic diseases based on Tanimoto with different C values for the logistic regression function
	C = -17.5	C = -17.6	C = -17.7	C = -17.8	C = -17.9	C = -18.0	C = -18.1	C = -18.2	C = -18.3	C = -18.4	C = -18.5
Genes ranked #1a	82	83	83	82	83	83	81	81	81	81	81
Genes ranked #2	27	25	25	26	24	23	24	24	25	24	25
Genes ranked #3	27	26	25	26	26	28	29	28	25	25	25
Genes ranked #4	16	18	20	20	20	19	20	21	20	20	20
Genes ranked #5	13	14	14	12	13	13	12	12	16	17	14
Genes ranked #6	10	8	6	7	7	7	7	7	6	6	10
Genes ranked #7	8	9	10	10	11	11	10	8	10	10	8
Genes ranked #8	7	5	6	7	6	7	9	11	7	7	7
Genes ranked #9	10	9	8	7	7	7	8	8	10	11	8
Genes ranked #10	7	10	11	10	10	9	7	7	5	3	6
Sum of the top 10	207	207	208	207	207	207	207	207	205	204	204
MRR	0.078935	0.0789644	0.0789909	0.0790085	0.0790476	0.0790734	0.0790986	0.0791201	0.0791482	0.0791779	0.0792104
TPR in the top 1b, %	0.192037	0.194379	0.194379	0.192037	0.194379	0.194379	0.189696	0.189696	0.189696	0.189696	0.189696
TPR in the top 5, %	0.386417	0.388759	0.391101	0.388759	0.388759	0.388759	0.388759	0.388759	0.391101	0.391101	0.386417
TPR in the top 10, %	0.484778	0.484778	0.487119	0.484778	0.484778	0.484778	0.484778	0.484778	0.480094	0.477752	0.477752
TPR in the top 30, %	0.618267	0.618267	0.618267	0.618267	0.615925	0.615925	0.611241	0.618267	0.622951	0.622951	0.622951
MRR, mean rank ratio; TPR, true positive rate a the number of validated genes in the corresponding rank order. b the ratio of the number of top-ranking genes to 427 (i.e., the number of all target genes in LOOCV for 165 polygenic diseases).
