# Supplementary material for: A Comprehensive Evaluation of Disease Phenotype Networks for Gene Prioritization
Source: PLoS One. 2016 Jul 14;11(7):e0159457. doi: 10.1371/journal.pone.0159457 (PMC4944959; doi:10.1371/journal.pone.0159457)
Supplement: S5 Table — (XLSX) [file pone.0159457.s005.xlsx]

## Sheet: S5 Table
S5 Table. LOOCV results for 165 polygenic diseases based on MimMiner with different C values for the logistic regression function
	C = -13.5	C = -13.6	C = -13.7	C = -13.8	C = -13.9	C = -14.0	C = -14.1	C = -14.2	C = -14.3	C = -14.4	C = -14.5
Genes ranked #1a	80	81	81	81	81	82	82	81	82	81	81
Genes ranked #2	33	34	34	34	36	34	36	36	35	36	34
Genes ranked #3	26	24	25	25	23	27	25	26	26	25	26
Genes ranked #4	27	26	24	24	24	21	19	19	18	19	21
Genes ranked #5	7	10	15	15	16	17	19	20	21	18	17
Genes ranked #6	15	16	13	17	18	17	17	15	15	18	16
Genes ranked #7	12	11	10	6	6	6	6	7	7	8	10
Genes ranked #8	7	6	6	7	6	6	7	7	7	6	6
Genes ranked #9	0	0	1	2	2	3	2	2	2	2	3
Genes ranked #10	7	7	7	5	4	3	3	4	5	6	6
Sum of the top 10	214	215	216	216	216	216	216	217	218	219	220
MRR	0.0796791	0.079666	0.0796313	0.0796101	0.0795796	0.0795612	0.0795636	0.0795386	0.0795234	0.0795077	0.079505
TPR in the top 1b, %	0.187354	0.189696	0.189696	0.189696	0.189696	0.192037	0.192037	0.189696	0.192037	0.189696	0.189696
TPR in the top 5, %	0.405152	0.409836	0.419204	0.419204	0.421546	0.423888	0.423888	0.42623	0.42623	0.419204	0.419204
TPR in the top 10, %	0.501171	0.503513	0.505855	0.505855	0.505855	0.505855	0.505855	0.508197	0.510539	0.512881	0.515222
TPR in the top 30, %	0.63466	0.632319	0.632319	0.63466	0.637002	0.641686	0.641686	0.641686	0.641686	0.641686	0.644028
MRR, mean rank ratio; TPR, true positive rate a the number of validated genes in the corresponding rank order. b the ratio of the number of top-ranking genes to 427 (i.e., the number of all target genes in LOOCV for 165 polygenic diseases).
