# Supplementary material for: A Comprehensive Evaluation of Disease Phenotype Networks for Gene Prioritization
Source: PLoS One. 2016 Jul 14;11(7):e0159457. doi: 10.1371/journal.pone.0159457 (PMC4944959; doi:10.1371/journal.pone.0159457)
Supplement: S6 Table — (XLSX) [file pone.0159457.s006.xlsx]

## Sheet: S5 Table
S6 Table. Comparison of the top 30 prioritized genes for breast cancer based on MimMiner, Tanimoto and Combination
Rank	mimMinera	Tanimotoa	Combinationa
1	RAD51	RAD51	RAD51
2	BRCA2	BRCA2	BRCA2
3	BRCA1	BRCA1	BRCA1
4	PIK3CA	PIK3CA	PIK3CA
5	SHFM1	TP53	TP53
6	FANCD2	MLH1	SHFM1
7	BCCIP	MSH2	FANCD2
8	RAD51AP1	SHFM1	BCCIP
9	RAD54Lb	STK11	RAD51AP1
10	PCID2	BCCIP	RAD54L
11	C11orf30	FANCD2	PCID2
12	RNASEL	RAD51AP1	C11orf30
13	TP53	RAD54L	DMC1
14	FANCG	EXO1	FANCG
15	ATM	PCID2	HMG20B
16	DMC1	C11orf30	MLH1
17	HMG20B	PTEN	ATM
18	PTEN	PMS2	MSH2
19	GABRB1	DMC1	GABRB1
20	ABCE1	BLM	C17orf28
21	MSH2	BMPR1A	BLM
22	ELAC2	ATM	BUB1B
23	BLM	HMG20B	IL3
24	C17orf28	FANCG	ERCC2
25	BUB1B	MSH4	RPA1
26	ERCC2	RPA1	RAD54B
27	IL3	MLH3	RAD52
28	RPA1	MSH3	BAP1
29	RB1	PMS1	STK11
30	RAD54B	ZC3H11A	ATRX
a C= -14 for mimMiner, -17 for Tanimoto and -16 for Combiantion. b the genes in bold are successfully predicted.
